# Supplementary material for: Scanning with Laser Beam over the TiO2 Nanotubes Covered with Thin Chromium Layers towards the Activation of the Material under the Visible Light
Source: Materials (Basel). 2023 Mar 23;16(7):2572. doi: 10.3390/ma16072572 (PMC10095246; doi:10.3390/ma16072572)
Supplement: Supplementary file 1 [file materials-16-02572-s001.zip]

Archive with 2 entries (2 files):
- materials-2268428-supplementary.docx
- materials-2268428-supplementary.pdf
